# Supplementary material for: COVID-19 Phenotypes and Comorbidity: A Data-Driven, Pattern Recognition Approach Using National Representative Data from the United States
Source: Int J Environ Res Public Health. 2022 Apr 12;19(8):4630. doi: 10.3390/ijerph19084630 (PMC9029400; doi:10.3390/ijerph19084630)
Supplement: Supplementary file 1 [file ijerph-19-04630-s001.zip]

Archive with 2 entries (2 files):
- ijerph-1645495-supplementary S1-S5.pdf
- ijerph-1645495-Table S1.xlsx
